# Supplementary material for: Short-Term Heat Stress Differentially Affects the Photosynthetic Thermotolerance of Cotyledons and Early Orthotropic Leaves in Coffea arabica L. Seedlings
Source: Biology (Basel). 2025 Nov 24;14(12):1659. doi: 10.3390/biology14121659 (PMC12730330; doi:10.3390/biology14121659)
Supplement: Supplementary file 1 [file biology-14-01659-s001.zip]

Archive with 1 entries (1 files):
- biology-3950640-supplementary.pdf
